# Supplementary material for: Identification of Biomarkers That Modulate Osteogenic Differentiation in Mesenchymal Stem Cells Related to Inflammation and Immunity: A Bioinformatics-Based Comprehensive Study
Source: Pharmaceuticals (Basel). 2022 Aug 31;15(9):1094. doi: 10.3390/ph15091094 (PMC9504288; doi:10.3390/ph15091094)
Supplement: Supplementary file 1 [file pharmaceuticals-15-01094-s001.zip]

Archive with 5 entries (5 files):
- ST1.pdf
- ST2.pdf
- ST3.pdf
- ST4.pdf
- ST5.pdf
